# Supplementary material for: Platelet Hemostasis Reactions at Different Temperatures Correlate with Intracellular Calcium Concentration
Source: Int J Mol Sci. 2022 Sep 14;23(18):10667. doi: 10.3390/ijms231810667 (PMC9505593; doi:10.3390/ijms231810667)
Supplement: Supplementary file 1 [file ijms-23-10667-s001.zip]

Archive with 1 entries (1 files):
- ijms-1892888-supplementary.pdf
